# Supplementary material for: Bariatric Surgery Induced Changes in Blood Cholesterol Are Modulated by Vitamin D Status
Source: Nutrients. 2022 May 10;14(10):2000. doi: 10.3390/nu14102000 (PMC9145606; doi:10.3390/nu14102000)
Supplement: Supplementary file 1 [file nutrients-14-02000-s001.zip]

Archive with 1 entries (1 files):
- nutrients-1696417-supplementary.pdf
